# Supplementary material for: Comparing the Impact of COVID-19 on Nurses’ Turnover Intentions before and during the Pandemic in Qatar
Source: J Pers Med. 2021 May 24;11(6):456. doi: 10.3390/jpm11060456 (PMC8225037; doi:10.3390/jpm11060456)
Supplement: Supplementary file 1 [file jpm-11-00456-s001.zip]

Archive with 1 entries (1 files):
- jpm-1193248-supplementary.pdf
